# Supplementary material for: Differential Expression of Estrogen-Responsive Genes in Women with Psoriasis
Source: J Pers Med. 2021 Sep 17;11(9):925. doi: 10.3390/jpm11090925 (PMC8465408; doi:10.3390/jpm11090925)
Supplement: Supplementary file 1 [file jpm-11-00925-s001.zip]

Archive with 1 entries (1 files):
- Supplementary_table_S1_v6.pdf
